# Supplementary material for: Using Genome-Wide Association Studies to Reveal DArTseq and SNP Loci Associated with Agronomic Traits and Yield in Maize
Source: Curr Issues Mol Biol. 2025 Nov 30;47(12):1008. doi: 10.3390/cimb47121008 (PMC12731560; doi:10.3390/cimb47121008)
Supplement: Supplementary file 1 [file cimb-47-01008-s001.zip]

Archive with 1 entries (1 files):
- cimb-3968602-supplementary.pdf
